# Supplementary material for: Licorice Extract Supplementation Benefits Growth Performance, Blood Biochemistry and Hormones, Immune Antioxidant Status, Hindgut Fecal Microbial Community, and Metabolism in Beef Cattle
Source: Vet Sci. 2024 Aug 6;11(8):356. doi: 10.3390/vetsci11080356 (PMC11359752; doi:10.3390/vetsci11080356)
Supplement: Supplementary file 1 [file vetsci-11-00356-s001.zip]

Archive with 1 entries (1 files):
- vetsci-3115258-supplementary.pdf
